# Supplementary material for: Comparative Transcriptome Analysis of Two Chrysomycin-Producing Wild-Type and Mutant Strains of Streptomyces sp. 891
Source: Metabolites. 2022 Nov 24;12(12):1170. doi: 10.3390/metabo12121170 (PMC9785815; doi:10.3390/metabo12121170)
Supplement: Supplementary file 1 [file metabolites-12-01170-s001.zip]

Archive with 1 entries (1 files):
- metabolites-2010006-supplementary.pdf
